# Supplementary material for: Effects of Astragalus membranaceus and Panax notoginseng Saponins Extract on the Pharmacokinetics of Whey Protein Absorption, Intestinal Permeability, and Muscle Function: A Pilot Study
Source: Nutrients. 2026 Feb 2;18(3):504. doi: 10.3390/nu18030504 (PMC12899613; doi:10.3390/nu18030504)
Supplement: Supplementary file 1 [file nutrients-18-00504-s001.zip]

Archive with 1 entries (1 files):
- nutrients-4129015-supplementary.pdf
